# Supplementary material for: Binaphthyl-Based Chiral Macrocyclic Hosts for the Selective Recognition of Iodide Anions
Source: Molecules. 2023 Jun 15;28(12):4784. doi: 10.3390/molecules28124784 (PMC10303813; doi:10.3390/molecules28124784)
Supplement: Supplementary file 1 [file molecules-28-04784-s001.zip]

Archive with 1 entries (1 files):
- molecules-2447614-supplementary.pdf
